# Supplementary material for: Mate value, intrasexual competition and sociosexual desire drive Brazilian women's well-being
Source: Evol Hum Sci. 2021 Mar 10;3:e25. doi: 10.1017/ehs.2021.18 (PMC10427315; doi:10.1017/ehs.2021.18)
Supplement: Supplementary file 1 [file S2513843X21000189sup.zip]

Archive with 2 entries (2 files):
- S2513843X21000189sup001.docx
- S2513843X21000189sup002.docx
